# Supplementary material for: Methyltransferase DnmA is responsible for genome-wide N6-methyladenosine modifications at non-palindromic recognition sites in Bacillus subtilis
Source: Nucleic Acids Res. 2020 Apr 23;48(10):5332–48. doi: 10.1093/nar/gkaa266 (PMC7261158; doi:10.1093/nar/gkaa266)
Supplement: gkaa266_Supplemental_Files [file gkaa266_supplemental_files.zip]

Archive with 3 entries (3 files):
- DnmA_suppinfoFinalR4.pdf
- Table S7_dnmA-.docx
- Table S8_dnmA.docx
